# Supplementary material for: Active and water-soluble form of lipidated Wnt protein is maintained by a serum glycoprotein afamin/α-albumin
Source: eLife. 2016 Feb 23;5:e11621. doi: 10.7554/eLife.11621 (PMC4775226; doi:10.7554/eLife.11621)
Supplement: Figure 1—source data 1. — DOI: http://dx.doi.org/10.7554/eLife.11621.004 [file elife-11621-fig1-data1.xlsx]

## Sheet: 151127
	no cell	6×10E5cells/mL									mock
		L3a_1/10	L3a_1/3	L3a_1/1	#3279_1/10	#3279_1/3	#3279_1/1	mock
n=1	8	92	190	492	150	292	506	150
n=2	2	108	310	508	140	214	538	86
n=3	8	124	310	502	148	246	488	84
n=4	6	140	320	506	144	256	416	154
avarage1	6	116	282.5	502	145.5	252	487	118.5
SE1		10.328	30.9233	3.55903	2.21736	16.0624	25.8263	19.3628
SE2		0.0871557	0.260956	0.030034	0.0187119	0.135547	0.217944	0.163399
	mock	L3a_1/10	L3a_1/3	L3a_1/1	#3279_1/10	#3279_1/3	#3279_1/1
avarage	118.5	116	282.5	502	145.5	252	487
SE1	19.3628	10.328	30.9233	3.55903	2.21736	16.0624	25.8263
/mock	1	0.978903	2.38397	4.23629	1.22785	2.12658	4.1097
fold	0	-0.021097	1.38397	3.23629	0.227848	1.12658	3.1097
SE2		0.0871557	0.260956	0.030034	0.0187119	0.135547	0.217944
													mock	L3a_1/10	L3a_1/3	L3a_1/1	#3279_1/10	#3279_1/3	#3279_1/1
												avarage	118.5	116	282.5	502	145.5	252	487
												SE1	19.3628	10.328	30.9233	3.55903	2.21736	16.0624	25.8263
												/mock	1	0.978903	2.38397	4.23629	1.22785	2.12658	4.1097
												fold	0	-0.021097	1.38397	3.23629	0.227848	1.12658	3.1097
												SE2		0.0871557	0.260956	0.030034	0.0187119	0.135547	0.217944

## Sheet: 151130
	no cell
		L3a12w_1/10	L3a12w_1/3	L3a12w_1/1	mock(DM/F12)	mock(EMEM)
n=1	8	200	390	782	194	206		L3a12w	12well ,D+3,100%, EMEM
n=2	14	368	378	1162	236	286
n=3	2	246	520	884	188	214
n=4	8	270	504	892	228	158		#3279-6w	6well,D+7,100%,EMEM
avarage1	8	271	448	930	211.5	216
SE1		35.4448	37.1753	81.2855	12.0104	26.4071
SE2		0.164096	0.172108	0.376322	0.0556038	0.122255
	no cell	6×10E5cells/mL
		#3279-6w_1/10	#3279-6w_1/3	#3279-6w_1/1	mock(DMEM)	mock(EMEM)
n=1	10	374	682	902	270	202
n=2	12	470	566	1248	224	206
n=3	8	390	738	960	314	250
n=4	2	370	620	1188	254	282
avarage1	8	401	651.5	1074.5	265.5	235
SE1		23.4023	37.3218	84.5828	18.7683	19.07
SE2		0.108344	0.172786	0.391587	0.0868904	0.0882873
	mock	L3a12w_1/10	L3a12w_1/3	L3a12w_1/1	#3279-6w_1/10	#3279-6w_1/3	#3279-6w_1/1
avarage	216	271	448	930	401	651.5	1074.5
SE1	26.4071	35.4448	37.1753	81.2855	23.4023	37.3218	84.5828
/mock	1	1.25463	2.07407	4.30556	1.85648	3.0162	4.97454				mock	L3a12w_1/10	L3a12w_1/3	L3a12w_1/1	#3279-6w_1/10	#3279-6w_1/3	#3279-6w_1/1
fold	0	0.25463	1.07407	3.30556	0.856481	2.0162	3.97454			avarage	216	271	448	930	401	651.5	1074.5
SE2		0.164096	0.172108	0.376322	0.108344	0.172786	0.391587			SE1	26.4071	35.4448	37.1753	81.2855	23.4023	37.3218	84.5828
										/mock	1	1.25463	2.07407	4.30556	1.85648	3.0162	4.97454
										fold	0	0.25463	1.07407	3.30556	0.856481	2.0162	3.97454
										SE2		0.164096	0.172108	0.376322	0.108344	0.172786	0.391587

## Sheet: 151202
											mock
		L3a-1_1/10	L3a-1_1/3	L3a-1_1/1	mock			L3a_1	12well ,1×10e5sells/mL seeding, D+5,100%, in EMEM
n=1		316	720	1802	164
n=2		404	916	1448	342
n=3		438	766	1442	260
n=4		330	1002	1624	232			#3279-3	6well ,3×10e5sells/mL seeding, D+9,100%, in EMEM
avarage1		372	851	1579	249.5
SE1		29.2689	65.4548	85.481	36.8363
SE2		0.11731	0.262344	0.342609	0.147641
		#3279-3_1/10	#3279-3_1/3	#3279-3_1/1
n=1		382	822	1460
n=2		606	620	1700
n=3		358	878	1538
n=4		440	752	1568
avarage1		446.5	768	1566.5
SE1		55.8831	55.6597	49.9825
SE2		0.22398	0.223085	0.200331
	mock	L3a-1_1/10	L3a-1_1/3	L3a-1_1/1	#3279-3_1/10	#3279-3_1/3	#3279-3_1/1
avarage	249.5	372	851	1579	446.5	768	1566.5
SE1	36.8363	29.2689	65.4548	85.481	55.8831	55.6597	49.9825
/mock	1	1.49098	3.41082	6.32866	1.78958	3.07816	6.27856
fold	0	0.490982	2.41082	5.32866	0.789579	2.07816	5.27856
SE2		0.11731	0.262344	0.342609	0.22398	0.223085	0.200331
	mock	L3a-1_1/10	L3a-1_1/3	L3a-1_1/1	#3279-3_1/10	#3279-3_1/3	#3279-3_1/1
avarage	249.5	372	851	1579	446.5	768	1566.5
SE1	36.8363	29.2689	65.4548	85.481	55.8831	55.6597	49.9825
/mock	1	1.49098	3.41082	6.32866	1.78958	3.07816	6.27856
fold	0	0.490982	2.41082	5.32866	0.789579	2.07816	5.27856
SE2		0.11731	0.262344	0.342609	0.22398	0.223085	0.200331
SE(標準誤差）2		0.0500057	0.122918	0.109647		0.164096	0.172108	0.376322		0.0933132	0.0736266	0.109712		0.0342301	0.182948	0.260208		0.108344	0.172786	0.391587

## Sheet: TCF assay
TCF reporter assay for culture sup.
fold induction
TCF reporter assay for culture sup.	(L-3a)	TCF reporter assay for culture sup.	(#3279)
	1	2	Date	1/10	1/3	1/1	10	11	12
A
B		L3a	151127	-0.0211	1.38397	3.23629
C			151130	0.25463	1.07407	3.30556
D			151202	0.490982	2.41082	5.32866
E		#3279	151127	0.227848	1.12658	3.1097
F			151130	0.856481	2.0162	3.97454
G			151202	0.789579	2.07816	5.27856
H
			%HIGH_ObjectConvexHullAreaRatio Ch1
		average	dilution	1/10	1/3	1/1
			L-3a	0.241504	1.62295	3.95683
			#3279	0.624636	1.74031	4.12093
		stdev	dilution	0	0.01	0.1
			L-3a	0.256293	0.699686	1.18854
			#3279	0.345253	0.532409	1.09181
