# Supplementary material for: Active and water-soluble form of lipidated Wnt protein is maintained by a serum glycoprotein afamin/α-albumin
Source: eLife. 2016 Feb 23;5:e11621. doi: 10.7554/eLife.11621 (PMC4775226; doi:10.7554/eLife.11621)
Supplement: Figure 5—source data 1. — DOI: http://dx.doi.org/10.7554/eLife.11621.010 [file elife-11621-fig5-data1.xlsx]

## Sheet: 151127
	no cell	R&D
		0.19nM	0.56nM	1.67nM	5nM	15nM	45nM	mock
n=1		110	154	128	212	244	490	120
n=2		176	150	94	190	174	684	128
n=3		84	140	192	292	202	464	162
n=4		70	148	144	132	250	480	196
avarage1	#DIV/0!	110	148	139.5	206.5	217.5	529.5	151.5
SE1		23.5089	2.94392	20.3695	33.1197	18.0069	51.7776	17.4045
SE2		0.155174	0.0194318	0.134452	0.218612	0.118858	0.341766	0.114881
	no cell	#3279(lot.140530)
		0.19nM	0.56nM	1.67nM	5nM	15nM	45nM
n=1	6	124	154	286	436	574	446
n=2	8	178	186	278	522	504	634
n=3	10	120	188	184	426	664	554
n=4	0	180	246	398	538	666	522
avarage1	6	150.5	193.5	286.5	480.5	602	539
SE1		16.4798	19.1551	43.7902	28.8372	39.0811	38.9316
SE2		0.108777	0.126436	0.289044	0.190344	0.257961	0.256974
		R&D						#3279(lot.140530)
	mock	0.19nM	0.56nM	1.67nM	5nM	15nM	45nM	0.19nM	0.56nM	1.67nM	5nM	15nM	45nM
avarage	151.5	110	148	139.5	206.5	217.5	529.5	150.5	193.5	286.5	480.5	602	539
SE1	17.4045	23.5089	2.94392	20.3695	33.1197	18.0069	51.7776	16.4798	19.1551	43.7902	28.8372	39.0811	38.9316
/mock	1	0.726073	0.976898	0.920792	1.36304	1.43564	3.49505	0.993399	1.27723	1.89109	3.17162	3.9736	3.55776
fold	0	-0.273927	-0.0231023	-0.0792079	0.363036	0.435644	2.49505	-0.00660066	0.277228	0.891089	2.17162	2.9736	2.55776
SE2		0.155174	0.0194318	0.134452	0.218612	0.118858	0.341766	0.108777	0.126436	0.289044	0.190344	0.257961	0.256974
			R&D						#3279(lot.140530)
		mock	0.19nM	0.56nM	1.67nM	5nM	15nM	45nM	0.19nM	0.56nM	1.67nM	5nM	15nM	45nM
	avarage	151.5	110	148	139.5	206.5	217.5	529.5	150.5	193.5	286.5	480.5	602	539
	SE1	17.4045	23.5089	2.94392	20.3695	33.1197	18.0069	51.7776	16.4798	19.1551	43.7902	28.8372	39.0811	38.9316
	/mock	1	0.726073	0.976898	0.920792	1.36304	1.43564	3.49505	0.993399	1.27723	1.89109	3.17162	3.9736	3.55776
	fold	0	-0.273927	-0.0231023	-0.0792079	0.363036	0.435644	2.49505	-0.00660066	0.277228	0.891089	2.17162	2.9736	2.55776
	SE2		0.155174	0.0194318	0.134452	0.218612	0.118858	0.341766	0.108777	0.126436	0.289044	0.190344	0.257961	0.256974

## Sheet: 151203
	151203
		R&D
	mock	0.56nM	1.67nM	5nM	15nM	45nM
n=1	280	304	210	232	324	1042
n=2	222	194	228	214	354	854
n=3	244	168	234	224	268	1110
n=4	262	204	268	252	256	692
avarage1	252	217.5	235	230.5	300.5	924.5
SE1	12.4097	29.8147	12.1244	8.05709	23.1858	94.5353
SE2	0.0492447	0.118312	0.0481125	0.0319726	0.0920073	0.37514
		#3279 W-mWnt3a(lot.151202)
		0.56nM	1.67nM	5nM	15nM	45nM	135nM
n=1		316	680	934	1478	1162	1324
n=2		200	402	892	1158	1018	944
n=3		320	670	1246	960	1282	976
n=4		370	614	1078	1178	1186	1222
avarage1		301.5	591.5	1037.5	1193.5	1162	1116.5
SE1		35.9942	64.8145	80.1015	106.834	54.5527	92.9529
SE2		0.142834	0.2572	0.317863	0.423946	0.216479	0.368861
		R&D					#3279 W-mWnt3a(lot.151202)
	mock	0.56nM	1.67nM	5nM	15nM	45nM	0.56nM	1.67nM	5nM	15nM	45nM	135nM
avarage	252	217.5	235	230.5	300.5	924.5	301.5	591.5	1037.5	1193.5	1162	1116.5
SE1	12.4097	29.8147	12.1244	8.05709	23.1858	94.5353	35.9942	64.8145	80.1015	106.834	54.5527	92.9529
/mock	1	0.863095	0.93254	0.914683	1.19246	3.66865	1.19643	2.34722	4.11706	4.73611	4.61111	4.43056
fold	0	-0.136905	-0.0674603	-0.0853175	0.19246	2.66865	0.196429	1.34722	3.11706	3.73611	3.61111	3.43056
SE2		0.118312	0.0481125	0.0319726	0.0920073	0.37514	0.142834	0.2572	0.317863	0.423946	0.216479	0.368861
		R&D					#3279 W-mWnt3a(lot.151202)
	mock	0.56nM	1.67nM	5nM	15nM	45nM	0.56nM	1.67nM	5nM	15nM	45nM
avarage	252	217.5	235	230.5	300.5	924.5	301.5	591.5	1037.5	1193.5	1162
SE1	12.4097	29.8147	12.1244	8.05709	23.1858	94.5353	35.9942	64.8145	80.1015	106.834	54.5527
/mock	1	0.863095	0.93254	0.914683	1.19246	3.66865	1.19643	2.34722	4.11706	4.73611	4.61111
fold	0	-0.136905	-0.0674603	-0.0853175	0.19246	2.66865	0.196429	1.34722	3.11706	3.73611	3.61111
SE2		0.118312	0.0481125	0.0319726	0.0920073	0.37514	0.142834	0.2572	0.317863	0.423946	0.216479

## Sheet: 151208
	151208
		R&D
		0.56nM	1.67nM	5nM	15nM	45nM	mock
n=1		218	206	240	370	778	174
n=2		270	236	188	250	1070	184
n=3		188	162	180	358	656	188
n=4		234	296	226	378	672	196
avarage1		227.5	225	208.5	339	794	185.5
SE1		17.0758	28.1247	14.523	29.95	95.8993	4.57347
SE2		0.0920529	0.151616	0.0782909	0.161455	0.516977	0.0246548
		#3279 W-mWnt3a(lot.151202)
		0.56nM	1.67nM	5nM	15nM	45nM	135nM
n=1		318	458	824	986	842	1096
n=2		246	414	856	770	1358	1146
n=3		208	352	742	706	1034	1194
n=4		408	510	624	852	894	752
avarage1		295	433.5	761.5	828.5	1032	1047
SE1		44.0341	33.5099	51.7389	60.4063	115.983	100.348
SE2		0.23738	0.180647	0.278916	0.32564	0.625244	0.540958
		R&D					#3279 W-mWnt3a(lot.151202)
	mock	0.56nM	1.67nM	5nM	15nM	45nM	0.56nM	1.67nM	5nM	15nM	45nM	135nM
avarage	185.5	227.5	225	208.5	339	794	295	433.5	761.5	828.5	1032	1047
SE1	4.57347	17.0758	28.1247	14.523	29.95	95.8993	44.0341	33.5099	51.7389	60.4063	115.983	100.348
/mock	1	1.22642	1.21294	1.12399	1.82749	4.28032	1.5903	2.33693	4.10512	4.46631	5.56334	5.6442
fold	0	0.226415	0.212938	0.123989	0.827493	3.28032	0.590296	1.33693	3.10512	3.46631	4.56334	4.6442
SE2		0.0920529	0.151616	0.0782909	0.161455	0.516977	0.23738	0.180647	0.278916	0.32564	0.625244	0.540958

## Sheet: TCF assay
TCF reporter assay for culture sup.
fold induction
TCF reporter assay	(R&D)	TCF reporter assay	(Wnt3a-AFM complex)
	1	2	Date	0.19	0.56	1.67	5	15	45
A
B		R&D	151127	-0.27393	-0.0231	-0.07921	0.363036	0.435644	2.49505
C			151203		-0.137	-0.067	-0.085	0.192	2.669
D			151208		0.22642	0.21294	0.12399	0.82749	3.28032
E		Wnt3a-AFM complex	151127	-0.0066	0.277228	0.891089	2.17162	2.9736	2.55776
F			151203		0.196	1.347	3.117	3.736	3.611
G			151208		0.5903	1.33693	3.10512	3.46631	4.56334
H
		average	Wnt3a (nM)	0.19	0.56	1.67	5	15	45
			R&D	-0.27393	0.0221067	0.0222433	0.134009	0.485045	2.81479
			Wnt3a-AFM complex	-0.0066	0.354509	1.19167	2.79791	3.39197	3.57737
		stdev	dilution	0	0.01	0.1	0	0.01	0.1
			R&D	#DIV/0!	0.18588	0.165261	0.224186	0.320612	0.412436
			Wnt3a-AFM complex	#DIV/0!	0.2082	0.260362	0.54242	0.3866	1.00321
