# Supplementary material for: Active and water-soluble form of lipidated Wnt protein is maintained by a serum glycoprotein afamin/α-albumin
Source: eLife. 2016 Feb 23;5:e11621. doi: 10.7554/eLife.11621 (PMC4775226; doi:10.7554/eLife.11621)
Supplement: Figure 5—source data 2. — DOI: http://dx.doi.org/10.7554/eLife.11621.011 [file elife-11621-fig5-data2.xlsx]

## Sheet: day6
	P0 day6
		area					AVERAGE	STDEV	COUNT	SE
	control	2116591	2147562	2389435	2004131	2036841	2138912	151602	5	67798.3
	Wnt3a CM	2177707	2083967	2027267	2050161	2153588	2098538	65069.1	5	29099.8
	Wnt3a (R&D) (300 ng/ml)	2126677	2428954	2423569			2326400	172997	3	99879.7
	Wnt3a (w/AFM) (300 ng/ml)	2846839	2882696	2829401			2.85298e+06	27183.4	3	15694.3
		AVERAGE	SE
	control	2138912	67798.3
	Wnt3a CM	2098538	29099.8
	Wnt3a (R&D) (300 ng/ml)	2326400	99879.7
	Wnt3a (w/AFM) (300 ng/ml)	2.85298e+06	15694.3

## Sheet: P1 day12
	P1 day12
		area						AVERAGE	STDEV	COUNT	SE
	control	223837	236331	323475	157834	79893	16041	172902	112058	6	45747.4
	Wnt3a CM	1698550	1057754	1192652	1485298	950722	959840	1224136	305479	6	124711
	Wnt3a (R&D) (300 ng/ml)	267103	514332	602544				461326	173900	3	100401
	Wnt3a (w/AFM) (300 ng/ml)	3654001	3492663	3107245	3217055	3217055		3.3376e+06	227101	5	101563
		AVERAGE	SE
	control	172902	45747.4
	Wnt3a CM	1224136	124711
	Wnt3a (R&D) (300 ng/ml)	461326	100401
	Wnt3a (w/AFM) (300 ng/ml)	3.3376e+06	101563

## Sheet: P2 day18
	P2 day18
		area						AVERAGE	STDEV	COUNT	SE
	control	2607	541	940	1994	13064	3362	3751.33	4690.02	6	1914.69
	Wnt3a CM	1344089	1809428	1331139	1255421	1070448	1089580	1.31668e+06	268234	6	109506
	Wnt3a (R&D) (300 ng/ml)	2750	2393	25088	3077	912	5741	6660.17	9173.66	6	3745.13
	Wnt3a (w/AFM) (300 ng/ml)	2995911	3213095	2843847	2885132	2811850		2949967	162713	5	72767.6
		AVERAGE	SE
	control	3751.33	1914.69
	Wnt3a CM	1.31668e+06	109506
	Wnt3a (R&D) (300 ng/ml)	6660.17	3745.13
	Wnt3a (w/AFM) (300 ng/ml)	2949967	72767.6
