# Supplementary material for: Active and water-soluble form of lipidated Wnt protein is maintained by a serum glycoprotein afamin/α-albumin
Source: eLife. 2016 Feb 23;5:e11621. doi: 10.7554/eLife.11621 (PMC4775226; doi:10.7554/eLife.11621)
Supplement: Figure 5—source data 3. — DOI: http://dx.doi.org/10.7554/eLife.11621.012 [file elife-11621-fig5-data3.xlsx]

## Sheet: Sheet1
	Host cell:293T, Firefly_vector:50ng/well, Renilla_vector:5ng/well
	average(n=4)
		mock
fire/renilla	TOP	5.09374
fire/renilla	TOP	4.97073
fire/renilla	TOP	5.45442
fire/renilla	TOP	4.96055
	average	5.11986
	SE	0.115554
	average
		-80℃_140829			4℃_1month_140829
	nM	1.8	5.4	18	1.8	5.4	18
fire/renilla	TOP	6.37537	6.45037	9.2608	5.28815	5.75984	9.83038
fire/renilla	TOP	5.54096	6.51345	9.62282	4.56892	6.49907	8.96481
fire/renilla	TOP	4.82688	6.27204	9.28468	5.28815	5.75984	9.83038
fire/renilla	TOP	4.86822	5.80391	9.24626	4.56892	6.49907	8.96481
	TOP(Ave.)	5.40286	6.25994	9.35364	4.92854	6.12945	9.3976
	SE	0.363139	0.160376	0.0900762	0.207622	0.213398	0.249869
	fold	1.05527	1.22267	1.82692	1.09647	1.36365	2.09072
	fold-increase	0.0552659	0.222669	0.826918	0.0964728	0.363646	1.09072
	SE	0.070927	0.0313241	0.0175934	0.0461905	0.0474756	0.0555894
