# Supplementary material for: Active and water-soluble form of lipidated Wnt protein is maintained by a serum glycoprotein afamin/α-albumin
Source: eLife. 2016 Feb 23;5:e11621. doi: 10.7554/eLife.11621 (PMC4775226; doi:10.7554/eLife.11621)
Supplement: Figure 7—source data 1. — DOI: http://dx.doi.org/10.7554/eLife.11621.018 [file elife-11621-fig7-data1.xlsx]

## Sheet: analysis
	no cell	1+A	2+A	3+A	4+A	5+A
		hWnt1+A	hWnt2B2_1+A	hWnt3+A	hWnt3A+A	hWnt5A_1+A
n=1	16	116	146	590	460	138
n=2	2	184	174	488	710	108
n=3	8	140	112	606	502	164
n=4	2	112	222	550	476	166
avarage1	7	138	163.5	558.5	537	144
SE1		16.5328	23.2576	26.2853	58.3124	13.5892
SE2		0.119803	0.168533	0.190473	0.422553	0.0984725
	no cell	6+A	7+A	8+A	9+A	10+A
		Wnt7A_3+A	Wnt7B_2+A	Wnt8A+A	Wnt9A+A	Wnt9B+A
n=1	10	156	118	144	204	114
n=2	4	164	164	148	152	200
n=3	10	202	202	86	86	98
n=4	10	126	126	142	124	138
avarage1	8.5	162	152.5	130	141.5	137.5
SE1		15.6418	19.3111	14.7196	24.8378	22.3961
SE2		0.113347	0.139935	0.106664	0.179984	0.16229
	no cell	11+A	12+A
		Wnt10A_1+A	Wnt10B_1+A	tf_mock
n=1	4	198	254	174
n=2	8	108	196	140
n=3	14	198	122	152
n=4	8	118	154	86
avarage1	8.5	155.5	181.5	138
SE1		24.6221	28.5234	18.7083
SE2		0.178421	0.206691	0.135567
		1+A	2+A	3+A	4+A	5+A	6+A	7+A	8+A	9+A	10+A	11+A	12+A
	tf_mock	hWnt1	hWnt2B2	hWnt3	hWnt3a	hWnt5a	hWnt7a	hWnt7b	hWnt8a	hWnt9a	hWnt9b	hWnt10a	hWnt10b
avarage	138	138	163.5	558.5	537	144	162	152.5	130	141.5	137.5	155.5	181.5
SE1	18.7083	16.5328	23.2576	26.2853	58.3124	13.5892	15.6418	19.3111	14.7196	24.8378	22.3961	24.6221	28.5234
/mock	1	1	1.18478	4.0471	3.8913	1.04348	1.17391	1.10507	0.942029	1.02536	0.996377	1.12681	1.31522
fold	0	0	0.184783	3.0471	2.8913	0.0434783	0.173913	0.105072	-0.057971	0.0253623	-0.00362319	0.126812	0.315217
SE2		0.119803	0.168533	0.190473	0.422553	0.0984725	0.113347	0.139935	0.106664	0.179984	0.16229	0.178421	0.206691
