# Supplementary material for: Active and water-soluble form of lipidated Wnt protein is maintained by a serum glycoprotein afamin/α-albumin
Source: eLife. 2016 Feb 23;5:e11621. doi: 10.7554/eLife.11621 (PMC4775226; doi:10.7554/eLife.11621)
Supplement: Figure 7—source data 2. — DOI: http://dx.doi.org/10.7554/eLife.11621.019 [file elife-11621-fig7-data2.xlsx]

## Sheet: analysis
160114plate2_4回目	nPA-Tag
luminescence		1	2	3	4	5	6	7	8	9	10
		PA-hWnt1	PA-hWnt2	PA-hWnt2b2	PA-hWnt3	PA-hWnt3a	PA-hWnt4	PA-hWnt5a	PA-hWnt5b	PA-hWnt6	PA-hWnt7a
n=1		1.21193	0.646597	0.89486	2.01257	1.92902	0.928467	0.991763	0.7	0.809436	0.878477
n=2		1.46528	0.810017	0.959725	2.43225	2.74449	0.943262	0.969916	0.852405	0.797688	0.960227
n=3		1.33679	0.910334	1.11799	2.02475	1.86354	0.842784	0.863965	0.711281	0.940281	0.943119
n=4		1.47308	0.824561	1.11111	2.53513	1.92579	1.00845	0.92973	0.806597	1.04067	1.20175
avarage1		1.37177	0.797877	1.02092	2.25117	2.11571	0.930741	0.938843	0.767571	0.897019	0.995895
SE1		0.0617647	0.0550695	0.055673	0.135897	0.210136	0.0340799	0.028071	0.0370294	0.057768	0.0708416
SE2		0.0711764	0.0634609	0.0641564	0.156605	0.242156	0.039273	0.0323484	0.042672	0.0665706	0.0816364
		11	12	13	14	15	16	17	18	19	20
		PA-hWnt7b	PA-hWnt8a	PA-hWnt8b	PA-hWnt9a	PA-hWnt9b	PA-hWnt10a	PA-hWnt10b	PA-hWnt11	PA-hWnt16	mock
n=1		1.04174	1.00932	0.805825	1.00228	1.15873	1	1.84	0.959002	0.9375	0.764398
n=2		1.04771	0.919786	0.824903	0.893657	1.15681	1.00649	1.557	1.02207	0.785965	0.870403
n=3		1.1699	1.02646	1.13521	0.920245	1.1093	0.889952	1.37952	1.03766	1.01911	0.958801
n=4		1.06643	1.03229	0.985075	1	1.23087	1.22222	1.42217	1.20404	1.00516	0.877477
avarage1		1.08145	0.996962	0.937753	0.954045	1.16393	1.02967	1.54967	1.05569	0.936934	0.86777
SE1		0.029951	0.0261832	0.0771196	0.02773	0.0250722	0.0695311	0.103904	0.0522917	0.0533853	0.0398682
SE2		0.0345149	0.030173	0.088871	0.0319555	0.0288926	0.0801262	0.119737	0.0602599	0.0615201	0.0459433
	mock	PA-hWnt1	PA-hWnt2	PA-hWnt2b2	PA-hWnt3	PA-hWnt3a	PA-hWnt4	PA-hWnt5a	PA-hWnt5b	PA-hWnt6	PA-hWnt7a	PA-hWnt7b	PA-hWnt8a	PA-hWnt8b	PA-hWnt9a	PA-hWnt9b	PA-hWnt10a	PA-hWnt10b	PA-hWnt11	PA-hWnt16
avarage	0.86777	1.37177	0.797877	1.02092	2.25117	2.11571	0.930741	0.938843	0.767571	0.897019	0.995895	1.08145	0.996962	0.937753	0.954045	1.16393	1.02967	1.54967	1.05569	0.936934
SE1	0.0398682	0.0617647	0.0550695	0.055673	0.135897	0.210136	0.0340799	0.028071	0.0370294	0.057768	0.0708416	0.029951	0.0261832	0.0771196	0.02773	0.0250722	0.0695311	0.103904	0.0522917	0.0533853
/mock	1	1.5808	0.919457	1.17649	2.5942	2.4381	1.07257	1.0819	0.884532	1.03371	1.14765	1.24624	1.14888	1.08065	1.09942	1.34129	1.18657	1.78581	1.21656	1.0797
fold	2.4046e-08	0.580801	-0.0805426	0.17649	1.5942	1.4381	0.0725665	0.0819036	-0.115468	0.0337066	0.147648	0.246237	0.148878	0.0806476	0.0994216	0.341286	0.186567	0.785812	0.216559	0.0797035
SE2	0.0459433	0.0711764	0.0634609	0.0641564	0.156605	0.242156	0.039273	0.0323484	0.042672	0.0665706	0.0816364	0.0345149	0.030173	0.088871	0.0319555	0.0288926	0.0801262	0.119737	0.0602599	0.0615201
