# Supplementary material for: Active and water-soluble form of lipidated Wnt protein is maintained by a serum glycoprotein afamin/α-albumin
Source: eLife. 2016 Feb 23;5:e11621. doi: 10.7554/eLife.11621 (PMC4775226; doi:10.7554/eLife.11621)
Supplement: Figure 8—source data 1. — DOI: http://dx.doi.org/10.7554/eLife.11621.023 [file elife-11621-fig8-data1.xlsx]

## Sheet: mW3a&hW3_151208
	151208
		PA-mWnt3a/W-hAFM_transient(lot.150529)
		0.56nM	1.67nM	5nM	15nM	45nM	135nM
n=1		286	450	636	808	896	886
n=2		292	368	568	656	874	768
n=3		292	494	618	782	900	852
n=4		344	526	870	1008	1106	786
avarage1		303.5	459.5	673	813.5	944	823
SE1		13.5739	34.2479	67.2235	72.8349	54.3016	27.6948
SE2		0.0731745	0.184625	0.362391	0.392641	0.292731	0.149298
		PA-hWnt3/W-hAFM_transient(lot.151207)
		0.56nM	1.67nM	5nM	15nM	45nM	135nM
n=1		186	274	398	842	1236	984
n=2		198	348	552	648	1034	1138
n=3		208	374	540	782	706	980
n=4		242	236	702	820	876	1252
avarage1		208.5	308	548	773	963	1088.5
SE1		12.0381	32.0104	62.1128	43.4703	112.985	65.7489
SE2		0.0648956	0.172563	0.33484	0.234341	0.609085	0.354441
		PA-mWnt3a/W-hAFM_transient(lot.150529)						PA-hWnt3/W-hAFM_transient(lot.151207)
	mock	0.56nM	1.67nM	5nM	15nM	45nM	135nM	0.56nM	1.67nM	5nM	15nM	45nM	135nM
avarage	185.5	303.5	459.5	673	813.5	944	823	208.5	308	548	773	963	1088.5
SE1	4.57347	13.5739	34.2479	67.2235	72.8349	54.3016	27.6948	12.0381	32.0104	62.1128	43.4703	112.985	65.7489
/mock	1	1.63612	2.47709	3.62803	4.38544	5.08895	4.43666	1.12399	1.66038	2.95418	4.16712	5.19137	5.86792
fold	0	0.636119	1.47709	2.62803	3.38544	4.08895	3.43666	0.123989	0.660377	1.95418	3.16712	4.19137	4.86792
SE2		0.0731745	0.184625	0.362391	0.392641	0.292731	0.149298	0.0648956	0.172563	0.33484	0.234341	0.609085	0.354441

## Sheet: mW3a_151203
	151203
		PA-mWnt3a/W-hAFM_transient(lot.150529)
		0.56nM	1.67nM	5nM	15nM	45nM	135nM
n=1		346	406	810	918	1352	1100
n=2		320	414	630	1066	1374	1446
n=3		440	448	620	1154	1100	1180
n=4		258	392	744	976	1140	1086
avarage1		341	415	701	1028.5	1241.5	1203
SE1		37.8109	11.9024	45.9456	51.7389	70.7643	83.6042
SE2		0.150043	0.0472317	0.182324	0.205313	0.280811	0.331763
		PA-mWnt3a/W-hAFM_transient(lot.150529)
	mock	0.56nM	1.67nM	5nM	15nM	45nM	135nM
avarage	252	341	415	701	1028.5	1241.5	1203
SE1	12.4097	37.8109	11.9024	45.9456	51.7389	70.7643	83.6042
/mock	1	1.35317	1.64683	2.78175	4.08135	4.92659	4.77381
fold	0	0.353175	0.646825	1.78175	3.08135	3.92659	3.77381
SE2		0.150043	0.0472317	0.182324	0.205313	0.280811	0.331763
		PA-mWnt3a/W-hAFM_transient(lot.150529)
	mock	0.56nM	1.67nM	5nM	15nM	45nM	135nM
avarage	252	341	415	701	1028.5	1241.5	1203
SE1	12.4097	37.8109	11.9024	45.9456	51.7389	70.7643	83.6042
/mock	1	1.35317	1.64683	2.78175	4.08135	4.92659	4.77381
fold	0	0.353175	0.646825	1.78175	3.08135	3.92659	3.77381
SE2		0.150043	0.0472317	0.182324	0.205313	0.280811	0.331763

## Sheet: mW3a_151127
	no cell	PA-mWnt3a/W-hAFM_transient(lot.150529)
		0.19nM	0.56nM	1.67nM	5nM	15nM	45nM	135nM
n=1	0	186	114	216	206	512	540	756
n=2	4	154	106	152	216	488	672	780
n=3	4	172	116	170	224	408	588	944
n=4	6	204	290	298	412	590	610	822
avarage1	3.5	179	156.5	209	264.5	499.5	602.5	825.5
SE1		10.5987	44.5524	32.5832	49.3043	37.4733	27.3907	41.7882
SE2		0.0699587	0.294075	0.215071	0.325441	0.247349	0.180797	0.275829
	PA-mWnt3a/W-hAFM_transient(lot.150529)
	0.19nM	0.56nM	1.67nM	5nM	15nM	45nM	135nM
avarage	179	156.5	209	264.5	499.5	602.5	825.5
SE1	10.5987	44.5524	32.5832	49.3043	37.4733	27.3907	41.7882
/mock	1.18152	1.033	1.37954	1.74587	3.29703	3.9769	5.44884
fold	0.181518	0.0330033	0.379538	0.745875	2.29703	2.9769	4.44884
SE2	0.0699587	0.294075	0.215071	0.325441	0.247349	0.180797	0.275829
			PA-mWnt3a/W-hAFM_transient(lot.150529)
		mock	0.19nM	0.56nM	1.67nM	5nM	15nM	45nM	135nM
	avarage	151.5	179	156.5	209	264.5	499.5	602.5	825.5
	SE1	17.4045	10.5987	44.5524	32.5832	49.3043	37.4733	27.3907	41.7882
	/mock	1	1.18152	1.033	1.37954	1.74587	3.29703	3.9769	5.44884
	fold	0	0.181518	0.0330033	0.379538	0.745875	2.29703	2.9769	4.44884
	SE2		0.0699587	0.294075	0.215071	0.325441	0.247349	0.180797	0.275829

## Sheet: hW3_151215
	151215
		PA-hWnt3/W-hAFM_transient(lot.151207)
	mock	0.56nM	1.67nM	5nM	15nM	45nM	135nM
n=1	206	362	368	662	1064	960	1360
n=2	132	328	408	758	794	1132	1018
n=3	214	306	482	564	828	1122	1100
n=4	170	256	444	734	740	1238	1016
avarage1	180.5	313	425.5	679.5	856.5	1113	1123.5
SE1	18.7861	22.2186	24.4046	43.5689	71.5	57.3556	81.2255
SE2	0.104078	0.123095	0.135205	0.241379	0.396122	0.31776	0.450003
		PA-hWnt3/W-hAFM_transient(lot.151207)
	mock	0.56nM	1.67nM	5nM	15nM	45nM	135nM
avarage	180.5	313	425.5	679.5	856.5	1113	1123.5
SE1	18.7861	22.2186	24.4046	43.5689	71.5	57.3556	81.2255
/mock	1	1.73407	2.35734	3.76454	4.74515	6.1662	6.22438
fold	0	0.734072	1.35734	2.76454	3.74515	5.1662	5.22438
SE2		0.123095	0.135205	0.241379	0.396122	0.31776	0.450003

## Sheet: hW3_151216
	151216
		PA-hWnt3/W-hAFM_transient(lot.151207)
		0.56nM	1.67nM	5nM	15nM	45nM	135nM
n=1		256	276	492	412	730	1076
n=2		238	336	650	506	922	1012
n=3		314	314	590	636	850	1192
n=4		304	540	556	1010	1034	814
avarage1		278	366.5	572	641	884	1023.5
SE1		18.3848	59.146	32.9949	131.292	63.7809	79.147
SE2		0.0578138	0.185994	0.103758	0.412869	0.200569	0.24889
		PA-hWnt3/W-hAFM_transient(lot.151207)
	mock	0.56nM	1.67nM	5nM	15nM	45nM	135nM
avarage	318	419	563.5	680	850	1050.5	1137.5
SE1	11.3431	30.315	57.2618	18.3121	23.6643	61.4078	132.291
/mock	1	1.31761	1.77201	2.13836	2.67296	3.30346	3.57704
fold	0	0.31761	0.772013	1.13836	1.67296	2.30346	2.57704
SE2		0.0953302	0.180069	0.0575852	0.0744161	0.193106	0.41601

## Sheet: assembled
TCF reporter assay for culture sup.
fold induction
TCF reporter assay	mouse Wnt3a	TCF reporter assay	human Wnt3
	1	2	Date	0.56	1.67	5	15	45	135
A
B		mouse W3a	151127	0.181518	0.0330033	0.379538	0.745875	2.29703	4.44884
C			151203	0.353175	0.646825	1.78175	3.08135	3.92659	3.77381
D			151208	0.636119	1.47709	2.62803	3.38544	4.08895	3.43666
E		human W3	151208	0.123989	0.660377	1.95418	3.16712	4.19137	4.86792
F			151215	0.734072	1.35734	2.76454	3.74515	5.1662	5.22438
G			151216	0.31761	0.772013	1.13836	1.67296	2.30346	2.57704
H
		average	Wnt (nM)	0.56	1.67	5	15	45	135
			mWnt3a	0.39027	0.718973	1.59644	2.40422	3.43752	3.88644
			hWnt3	0.39189	0.92991	1.95236	2.86174	3.88701	4.22312
		stdev	Wnt (nM)	0.56	1.67	5	15	45	135
			mWnt3a	0.229559	0.724741	1.13564	1.4442	0.991026	0.515403
			hWnt3	0.311751	0.37435	0.813091	1.06932	1.45544	1.43664
